# Supplementary material for: Immune Response and Apoptosis-Related Pathways Induced by Aeromonas schubertii Infection of Hybrid Snakehead (Channa maculata♀ × Channa argus♂)
Source: Pathogens. 2021 Aug 7;10(8):997. doi: 10.3390/pathogens10080997 (PMC8401259; doi:10.3390/pathogens10080997)
Supplement: Supplementary file 1 [file pathogens-10-00997-s001.zip]

Archive with 1 entries (1 files):
- pathogens-1248118-supplementary.pdf
